# Supplementary material for: Efficacy and Safety of 4.7 mg Deslorelin Acetate Implants in Suppressing Oestrus Cycle in Prepubertal Female Dogs
Source: Animals (Basel). 2022 Dec 12;12(24):3504. doi: 10.3390/ani12243504 (PMC9774346; doi:10.3390/ani12243504)
Supplement: Supplementary file 1 [file animals-12-03504-s001.zip]

Archive with 1 entries (1 files):
- animals-1932913-supplementary.pdf
